# Supplementary material for: Mutation of Arabidopsis Copper-Containing Amine Oxidase Gene AtCuAOδ Alters Polyamines, Reduces Gibberellin Content and Affects Development
Source: Int J Mol Sci. 2020 Oct 21;21(20):7789. doi: 10.3390/ijms21207789 (PMC7589035; doi:10.3390/ijms21207789)
Supplement: Supplementary file 1 [file ijms-21-07789-s001.zip]

Archive with 1 entries (1 files):
- ijms-964977-supplementary.pptx
